# Supplementary material for: Enterococcal Phages: Food and Health Applications
Source: Antibiotics (Basel). 2023 May 2;12(5):842. doi: 10.3390/antibiotics12050842 (PMC10215702; doi:10.3390/antibiotics12050842)
Supplement: Supplementary file 1 [file antibiotics-12-00842-s001.zip]

Archive with 1 entries (1 files):
- antibiotics-2340538-supplementary.pdf
